# Supplementary material for: Parenteral Nutrition: Current Use, Complications, and Nutrition Delivery in Critically Ill Patients
Source: Nutrients. 2023 Nov 3;15(21):4665. doi: 10.3390/nu15214665 (PMC10649219; doi:10.3390/nu15214665)
Supplement: Supplementary file 1 [file nutrients-15-04665-s001.zip]

Archive with 1 entries (1 files):
- nutrients-2639227-supplementary.pdf
